# Supplementary material for: Do Urban Hedgehogs (Erinaceus europaeus) Represent a Relevant Source of Zoonotic Diseases?
Source: Pathogens. 2023 Feb 7;12(2):268. doi: 10.3390/pathogens12020268 (PMC9961789; doi:10.3390/pathogens12020268)
Supplement: Supplementary file 1 [file pathogens-12-00268-s001.zip]

Archive with 1 entries (1 files):
- pathogens-2194477-supplementary.pdf
